# Supplementary material for: Space Is More Important than Season when Shaping Soil Microbial Communities at a Large Spatial Scale
Source: mSystems. 2020 May 12;5(3):e00783-19. doi: 10.1128/mSystems.00783-19 (PMC7219554; doi:10.1128/mSystems.00783-19)
Supplement: TABLE S1 [file mSystems.00783-19-st001.xlsx]

## Sheet: Sheet1
Table S1
Response variable	R2	Predictor variables	F	p
Bacterial ESV	0.57	pH	54.25	<0.001
		DOC	2.17	0.144
		AP	2.7	0.104
		AK	10.3	0.002
		OC	4.43	0.038
		TN	12.22	<0.001
		TK	4.9	0.03
		Tem	34.99	<0.001
Fungal ESV	0.31	DON	24.93	<0.001
		AP	5.42	0.022
		TK	3.4	0.069
		Tem	9.9	0.002
