# Supplementary material for: Space Is More Important than Season when Shaping Soil Microbial Communities at a Large Spatial Scale
Source: mSystems. 2020 May 12;5(3):e00783-19. doi: 10.1128/mSystems.00783-19 (PMC7219554; doi:10.1128/mSystems.00783-19)
Supplement: TABLE S2 [file mSystems.00783-19-st002.xlsx]

## Sheet: Sheet1
Table S2
Environmental variables	Bacteria				Fungi
	Bray-Curtis		Jaccard		Bray-Curtis		Jaccard
	R2	p	R2	p	R2	p	R2	p
pH	0.198	0.001	0.127	0.001	0.115	0.001	0.075	0.001
SM	0.045	0.001	0.036	0.001	0.06	0.001	0.043	0.001
DOC	0.014	0.03	0.014	0.017	0.015	0.015	0.014	0.016
DON	0.057	0.001	0.045	0.001	0.054	0.001	0.042	0.001
AP	0.019	0.008	0.017	0.009	0.023	0.002	0.019	0.002
AK	0.015	0.023	0.014	0.029	0.013	0.04	0.013	0.037
OC	0.013	0.039	0.013	0.03	0.018	0.004	0.016	0.005
TN	0.015	0.01	0.015	0.012	0.018	0.004	0.016	0.004
TP	0.01	0.127	0.01	0.138	0.013	0.041	0.012	0.044
TK	0.021	0.002	0.018	0.006	0.016	0.007	0.015	0.009
Tem	0.028	0.001	0.024	0.001	0.029	0.001	0.023	0.001
Pre	0.009	0.208	0.01	0.137	0.011	0.108	0.012	0.061
Residual	0.556		0.656		0.616		0.698
